# Supplementary material for: An Application of Imipenem Discs or P. aeruginosa ATCC 27853 Reference Strain Increases Sensitivity of Carbapenem Inactivation Method for Non-Fermenting Gram-Negative Bacteria
Source: Antibiotics (Basel). 2021 Jul 19;10(7):875. doi: 10.3390/antibiotics10070875 (PMC8300646; doi:10.3390/antibiotics10070875)
Supplement: Supplementary file 1 [file antibiotics-10-00875-s001.zip]

Archive with 1 entries (1 files):
- antibiotics-1277796-supplementary.pdf
